# Supplementary material for: Poly(vinyl alcohol)-tannic Acid Cryogel Matrix as Antioxidant and Antibacterial Material
Source: Polymers (Basel). 2021 Dec 25;14(1):70. doi: 10.3390/polym14010070 (PMC8747331; doi:10.3390/polym14010070)
Supplement: Supplementary file 1 [file polymers-14-00070-s001.zip]

Archive with 1 entries (1 files):
- polymers-1495329-supplementary.pdf
